# Supplementary material for: Ceramide metabolism associated with chronic dietary nutrient surplus and diminished insulin sensitivity in the liver, muscle, and adipose tissue of cattle
Source: Front Physiol. 2022 Aug 8;13:958837. doi: 10.3389/fphys.2022.958837 (PMC9393214; doi:10.3389/fphys.2022.958837)
Supplement: Supplementary file 4 [file Table1.XLSX]

## Sheet: Supplemental Table S1
Ceramide signaling links chronic dietary nutrient surplus with diminished insulin sensitivity in the liver, muscle, and adipose tissue of cattle
Ákos Kenéz, Sonja Christiane Bäßler, Ezequiel Jorge-Smeding, Korinna Huber
Supplemental Table S1. Mean concentrations of sphingolipids in liver, muscle, and subcutaneous adipose tissue (SCAT) of cattle
Liver						Muscle						SCAT
	HEP		LEP				HEP		LEP				HEP		LEP
	nmol/gtissue		nmol/gtissue				nmol/gtissue		nmol/gtissue				nmol/gtissue		nmol/gtissue
Sphingolipid species	Mean	SD	Mean	SD		Sphingolipid species	Mean	SD	Mean	SD		Sphingolipid species	Mean	SD	Mean	SD
3-Keto-sphinganine(d18:0)	0.04416	0.0241043	0.0575067	0.0443803		3-Keto-sphinganine(d18:0)	0.0564133	0.0320153	0.0848533	0.0356434		3-Keto-sphinganine(d18:0)	0.0533308	0.0273219	0.0616867	0.025553
Ceramide(d18:1/06:0)	NA	0	NA	0		Ceramide(d18:1/06:0)	NA	0	NA	0		Ceramide(d18:1/06:0)	NA	0	NA	0
Ceramide(d18:1/08:0)	NA	0	NA	0		Ceramide(d18:1/08:0)	NA	0	NA	0		Ceramide(d18:1/08:0)	NA	0	NA	0
Ceramide(d18:1/10:0)	NA	0	NA	0		Ceramide(d18:1/10:0)	NA	0	NA	0		Ceramide(d18:1/10:0)	NA	0	NA	0
Ceramide(d18:1/12:0)	0.0127067	0.004477	0.00353333	0.00173644		Ceramide(d18:1/12:0)	0.00192308	0.00295989	0.000436364	0.000302844		Ceramide(d18:1/12:0)	0.00213846	0.00133513	0.000773333	0.000590964
Ceramide(d18:1/14:0)	0.120733	0.0187936	0.0756467	0.00957958		Ceramide(d18:1/14:0)	0.00436	0.00176587	0.00389333	0.00149784		Ceramide(d18:1/14:0)	0.0424692	0.017344	0.04086	0.0128471
Ceramide(d18:1/16:0)	1.16517	0.175339	1.02469	0.0805047		Ceramide(d18:1/16:0)	0.0140667	0.00499438	0.0160533	0.00463879		Ceramide(d18:1/16:0)	0.561692	0.304657	0.46164	0.120453
Ceramide(d18:1/17:0)	0.0529733	0.0136481	0.0768533	0.012264		Ceramide(d18:1/17:0)	0.00122857	0.000992736	0.00158	0.000697137		Ceramide(d18:1/17:0)	0.0136769	0.00573282	0.01388	0.00398321
Ceramide(d18:1/18:0)	0.0248067	0.00523006	0.0282333	0.00777759		Ceramide(d18:1/18:0)	0.135533	0.0266188	0.1432	0.0224076		Ceramide(d18:1/18:0)	0.0781	0.0940292	0.0435667	0.0137248
Ceramide(d18:1/18:1(9Z))	0.00914667	0.00309766	0.00825333	0.00286004		Ceramide(d18:1/18:1(9Z))	0.00310667	0.00105049	0.00315333	0.000968701		Ceramide(d18:1/18:1(9Z))	0.00798462	0.00411478	0.00537333	0.00210864
Ceramide(d18:1/20:0)	0.02662	0.00663693	0.02602	0.007518		Ceramide(d18:1/20:0)	0.00675333	0.00118675	0.00842	0.00203652		Ceramide(d18:1/20:0)	0.0152846	0.00642169	0.0114867	0.00254021
Ceramide(d18:1/20:4)	0.00181333	0.000947076	0.00235333	0.00166728		Ceramide(d18:1/20:4)	0.000266667	0.000154919	0.0002	0.000101419		Ceramide(d18:1/20:4)	0.0006	0.000258199	0.0006	0.000453242
Ceramide(d18:1/22:0)	0.157187	0.0458726	0.177693	0.0595647		Ceramide(d18:1/22:0)	0.09988	0.0274055	0.0898667	0.0242013		Ceramide(d18:1/22:0)	0.147869	0.056107	0.14832	0.0642183
Ceramide(d18:1/24:0)	0.308607	0.11646	0.368687	0.16084		Ceramide(d18:1/24:0)	0.207633	0.0765329	0.17434	0.0593823		Ceramide(d18:1/24:0)	0.260038	0.0948557	0.181373	0.0352411
Ceramide(d18:1/24:1(15Z))	0.404567	0.0985412	0.41292	0.129378		Ceramide(d18:1/24:1(15Z))	0.117913	0.032679	0.09984	0.0246433		Ceramide(d18:1/24:1(15Z))	0.0795231	0.0271492	0.0628267	0.0135094
Ceramide(d18:1/26:0)	0.00644667	0.00237001	0.00881333	0.00409143		Ceramide(d18:1/26:0)	0.00398667	0.00212531	0.00339333	0.00129916		Ceramide(d18:1/26:0)	0.0161615	0.00546406	0.0145667	0.00339467
Dihydroceramide(d18:0/12:0)	0.00727333	0.00246503	0.00344	0.00223983		Dihydroceramide(d18:0/12:0)	0.00166154	0.00258976	0.000484615	0.000323375		Dihydroceramide(d18:0/12:0)	0.00149091	0.00103966	0.000821429	0.000586353
Dihydroceramide(d18:0/14:0)	0.01728	0.00550171	0.00919333	0.00408035		Dihydroceramide(d18:0/14:0)	0.000466667	0.000292445	0.00059	0.000444758		Dihydroceramide(d18:0/14:0)	0.00423846	0.0023315	0.00368	0.00164064
Dihydroceramide(d18:0/16:0)	0.0581867	0.0119866	0.04568	0.0138475		Dihydroceramide(d18:0/16:0)	0.00236667	0.00115738	0.00251333	0.00177074		Dihydroceramide(d18:0/16:0)	0.0202385	0.00979265	0.0138933	0.00320457
Dihydroceramide(d18:0/17:0)	1.14154	0.250029	1.15949	0.35674		Dihydroceramide(d18:0/17:0)	0.0336	0.01538	0.0767857	0.0410748		Dihydroceramide(d18:0/17:0)	0.170592	0.111704	0.180027	0.145554
Dihydroceramide(d18:0/18:0)	0.0133933	0.00451307	0.0105133	0.00394495		Dihydroceramide(d18:0/18:0)	0.00356	0.00161103	0.00316	0.00105681		Dihydroceramide(d18:0/18:0)	0.00425385	0.00269525	0.00250667	0.00121271
Dihydroceramide(d18:0/18:1(9Z))	NA	0	NA	0		Dihydroceramide(d18:0/18:1(9Z))	NA	0	NA	0		Dihydroceramide(d18:0/18:1(9Z))	NA	0	NA	0
Dihydroceramide(d18:0/20:0)	0.00511538	0.00374312	0.00419333	0.0025544		Dihydroceramide(d18:0/20:0)	0.00178	0.00114779	0.00198	0.00076737		Dihydroceramide(d18:0/20:0)	0.0332538	0.0128224	0.0272867	0.00993154
Dihydroceramide(d18:0/22:0)	0.0136077	0.0073523	0.0142857	0.00525597		Dihydroceramide(d18:0/22:0)	0.00600667	0.00220955	0.00608	0.00174978		Dihydroceramide(d18:0/22:0)	0.0162308	0.00699778	0.0131467	0.00545211
Dihydroceramide(d18:0/24:0)	0.0265714	0.0151337	0.0266667	0.0114313		Dihydroceramide(d18:0/24:0)	0.00829286	0.00494654	0.00613333	0.00439621		Dihydroceramide(d18:0/24:0)	0.0166	0.00794871	0.0100267	0.00505816
Dihydrosphingomyelin(d18:1/12:0)	0.5124	0.177589	0.18654	0.0639589		Dihydrosphingomyelin(d18:1/12:0)	0.06244	0.026209	0.0280867	0.00859692		Dihydrosphingomyelin(d18:1/12:0)	0.129392	0.0457509	0.0739533	0.0210225
Galactosyl(beta)ceramide(d18:1/12:0)	NA	0	NA	0		Galactosyl(beta)ceramide(d18:1/12:0)	NA	0	NA	0		Galactosyl(beta)ceramide(d18:1/12:0)	NA	0	NA	0
Galactosyl(beta)ceramide(d18:1/16:0)	0.07028	0.009843	0.06268	0.0114873		Galactosyl(beta)ceramide(d18:1/16:0)	0.00400667	0.00164728	0.00306	0.00111854		Galactosyl(beta)ceramide(d18:1/16:0)	0.0437769	0.0158973	0.0306067	0.014732
Galactosyl(beta)ceramide(d18:1/22:0)	0.08578	0.0199123	0.09338	0.0199373		Galactosyl(beta)ceramide(d18:1/22:0)	0.03088	0.0130501	0.02596	0.00650964		Galactosyl(beta)ceramide(d18:1/22:0)	0.0909846	0.0628615	0.0642933	0.0260438
Galactosyl(beta)ceramide(d18:1/24:0)	0.09742	0.0214768	0.103767	0.0340249		Galactosyl(beta)ceramide(d18:1/24:0)	0.0567067	0.04524	0.0375533	0.0151712		Galactosyl(beta)ceramide(d18:1/24:0)	0.105708	0.0284043	0.10006	0.055582
Galactosyl(beta)ceramide(d18:1/24:1(15Z))	0.0473333	0.0100174	0.04512	0.00712272		Galactosyl(beta)ceramide(d18:1/24:1(15Z))	0.03432	0.0212984	0.0247933	0.0105545		Galactosyl(beta)ceramide(d18:1/24:1(15Z))	0.0652538	0.10293	0.0372733	0.024658
Glucosyl(beta)ceramide(d18:1/18:0)	0.00769333	0.00325148	0.0087	0.00356511		Glucosyl(beta)ceramide(d18:1/18:0)	0.00788667	0.00359799	0.00794667	0.00326669		Glucosyl(beta)ceramide(d18:1/18:0)	0.0134692	0.00434039	0.0116933	0.00631398
Glucosyl(beta)ceramide(d18:1/18:1(9Z))	0.00299	0.00200516	0.00373846	0.00218168		Glucosyl(beta)ceramide(d18:1/18:1(9Z))	0.00258889	0.00238773	0.0021125	0.00207036		Glucosyl(beta)ceramide(d18:1/18:1(9Z))	0.00252308	0.00149117	0.00218182	0.00198278
Lactosyl(beta)ceramide(d18:1/16:0)	0.37308	0.162448	0.425453	0.170514		Lactosyl(beta)ceramide(d18:1/16:0)	0.0502333	0.0126822	0.0470133	0.0171503		Lactosyl(beta)ceramide(d18:1/16:0)	0.268362	0.0676718	0.14064	0.0278382
Lactosyl(beta)ceramide(d18:1/18:0)	0.00535833	0.00381966	0.00391667	0.00242242		Lactosyl(beta)ceramide(d18:1/18:0)	0.0713133	0.0283744	0.0641067	0.0252365		Lactosyl(beta)ceramide(d18:1/18:0)	0.0363077	0.00946726	0.0213	0.00584062
Lactosyl(beta)ceramide(d18:1/18:1)	0.00258889	0.00150374	0.00232	0.00126201		Lactosyl(beta)ceramide(d18:1/18:1)	0.00291429	0.00212811	0.002425	0.00177796		Lactosyl(beta)ceramide(d18:1/18:1)	0.00362308	0.0015616	0.00285833	0.00208288
Sphinganine(d16:0)	0.0266533	0.0121836	0.03702	0.0352974		Sphinganine(d16:0)	0.00683333	0.00200915	0.00654	0.00161679		Sphinganine(d16:0)	0.00966923	0.00523297	0.00572667	0.00186336
Sphinganine(d18:0)	0.0578933	0.0431534	0.115047	0.121171		Sphinganine(d18:0)	0.04148	0.00964811	0.0485533	0.0139348		Sphinganine(d18:0)	0.0719769	0.0224171	0.0419	0.012763
Sphinganine(d20:0)	0.0212067	0.0265703	0.0542467	0.0683224		Sphinganine(d20:0)	0.0094	0.00239046	0.01068	0.00404479		Sphinganine(d20:0)	0.0131462	0.0106525	0.00944	0.00326776
Sphingomyelin(d18:1/12:0)	0.02358	0.00598799	0.00954667	0.00269069		Sphingomyelin(d18:1/12:0)	0.00394	0.00109792	0.00194	0.000718928		Sphingomyelin(d18:1/12:0)	0.00954615	0.00265789	0.00608667	0.00206289
Sphingomyelin(d18:1/14:0)	3.3284	0.932671	2.26071	0.823191		Sphingomyelin(d18:1/14:0)	0.222147	0.0616186	0.20124	0.0329123		Sphingomyelin(d18:1/14:0)	0.765769	0.219688	0.640933	0.159995
Sphingomyelin(d18:1/16:0)	30.7729	3.8558	28.9682	4.17919		Sphingomyelin(d18:1/16:0)	4.09783	1.01313	4.59169	0.667538		Sphingomyelin(d18:1/16:0)	20.3957	3.44905	17.6057	2.9769
Sphingomyelin(d18:1/16:1)	1.80331	0.52134	1.82796	0.633407		Sphingomyelin(d18:1/16:1)	0.226653	0.0635929	0.258227	0.0568435		Sphingomyelin(d18:1/16:1)	0.493692	0.112046	0.497913	0.14719
Sphingomyelin(d18:1/17:0)	32.5595	4.17303	34.8682	3.40521		Sphingomyelin(d18:1/17:0)	15.711	2.22061	20.3915	2.2718		Sphingomyelin(d18:1/17:0)	12.2205	2.81094	14.2536	1.94229
Sphingomyelin(d18:1/18:0)	8.36833	1.03001	8.21903	0.897119		Sphingomyelin(d18:1/18:0)	14.2821	1.93603	15.8607	1.72107		Sphingomyelin(d18:1/18:0)	13.9119	2.61175	11.8838	1.90712
Sphingomyelin(d18:1/18:1)	4.97987	0.901104	4.00673	0.877926		Sphingomyelin(d18:1/18:1)	5.81776	0.692357	6.06285	1.16073		Sphingomyelin(d18:1/18:1)	2.36538	0.565981	1.97712	0.433872
Sphingomyelin(d18:1/18:2)	1.20257	0.293504	1.62767	0.516298		Sphingomyelin(d18:1/18:2)	0.30276	0.0780528	0.421907	0.0868503		Sphingomyelin(d18:1/18:2)	0.112531	0.0321905	0.17114	0.0278093
Sphingomyelin(d18:1/20:0)	1.32697	0.201992	1.2936	0.202859		Sphingomyelin(d18:1/20:0)	3.40065	0.448407	4.11435	0.363094		Sphingomyelin(d18:1/20:0)	2.55255	0.62827	2.39853	0.360995
Sphingomyelin(d18:1/20:1)	0.364047	0.0446604	0.277587	0.0389227		Sphingomyelin(d18:1/20:1)	2.64053	0.332536	2.02757	0.346137		Sphingomyelin(d18:1/20:1)	0.374046	0.1103	0.363027	0.0545829
Sphingomyelin(d18:1/20:4)	0.37188	0.0650949	0.304187	0.0895382		Sphingomyelin(d18:1/20:4)	0.1004	0.0185264	0.08094	0.0197861		Sphingomyelin(d18:1/20:4)	0.121046	0.0250332	0.109347	0.0189667
Sphingomyelin(d18:1/22:0)	12.7985	1.73536	13.6159	2.91122		Sphingomyelin(d18:1/22:0)	4.83958	0.707451	4.87628	0.5863		Sphingomyelin(d18:1/22:0)	18.4369	4.47122	17.7687	3.06122
Sphingomyelin(d18:1/22:6)	12.0487	2.29254	14.1093	2.10999		Sphingomyelin(d18:1/22:6)	2.69663	0.390317	3.78549	0.476674		Sphingomyelin(d18:1/22:6)	4.36868	0.775477	4.76225	0.503352
Sphingomyelin(d18:1/24:0)	13.0775	2.32902	14.5931	5.28368		Sphingomyelin(d18:1/24:0)	3.70446	0.714388	3.75025	0.514637		Sphingomyelin(d18:1/24:0)	12.5869	2.33447	11.3437	1.79258
Sphingomyelin(d18:1/24:1)	2.0533	0.538088	2.4988	1.08376		Sphingomyelin(d18:1/24:1)	1.01624	0.208992	1.14046	0.219492		Sphingomyelin(d18:1/24:1)	2.69907	0.573139	2.57237	0.347133
Sphingomyelin(d18:1/26:0)	1.04573	0.381138	1.50611	0.656428		Sphingomyelin(d18:1/26:0)	0.0885267	0.0208215	0.0974467	0.0251343		Sphingomyelin(d18:1/26:0)	0.460969	0.274866	0.407107	0.0885854
Sphingomyelin(d18:1/26:1)	0.0025	0.000899735	0.00133333	0.000593617		Sphingomyelin(d18:1/26:1)	0.0005	0.000129099	0.0005	0.000129099		Sphingomyelin(d18:1/26:1)	0.0005	0.000138675	NA	0
Sphingomyelin(d18:1/28:0)	0.00848	0.00739876	0.01505	0.0101905		Sphingomyelin(d18:1/28:0)	0.00111538	0.000789816	0.00129167	0.000854958		Sphingomyelin(d18:1/28:0)	0.00457692	0.00243966	0.0105	0.00437933
Sphingosine(d16:1)	0.0951333	0.0437135	0.129727	0.111415		Sphingosine(d16:1)	0.0343867	0.00612814	0.0260067	0.00634929		Sphingosine(d16:1)	0.0141538	0.00475248	0.01162	0.00399199
Sphingosine(d17:1)	0.0518333	0.0277633	0.140493	0.116387		Sphingosine(d17:1)	0.03902	0.0074964	0.05138	0.0139473		Sphingosine(d17:1)	0.0138692	0.00384694	0.0158067	0.00414978
Sphingosine(d18:1)	0.33692	0.22762	0.684627	0.69608		Sphingosine(d18:1)	0.378627	0.0707772	0.352793	0.0842129		Sphingosine(d18:1)	0.253192	0.124057	0.139287	0.055142
Sphingosine(d20:1)	0.00174133	0.00186551	0.00489067	0.00728886		Sphingosine(d20:1)	0.000342667	0.000150782	0.000372	0.000203968		Sphingosine(d20:1)	0.000519231	0.000136165	0.00047	0.000140458
Ceramide-1-phosphate(d18:1/12:0)	0.134467	0.0301375	0.0586	0.0107624		Ceramide-1-phosphate(d18:1/12:0)	0.0620667	0.0160556	0.0351333	0.00618601		Ceramide-1-phosphate(d18:1/12:0)	0.0441538	0.01274	0.0331333	0.0112939
Ceramide-1-phosphate(d18:1/14:0)	6.13347	1.0958	3.81087	0.399703		Ceramide-1-phosphate(d18:1/14:0)	2.61427	0.458612	2.1174	0.256747		Ceramide-1-phosphate(d18:1/14:0)	2.74262	0.710439	2.9218	0.726847
Ceramide-1-phosphate(d18:1/16:0)	27.2329	3.72218	25.398	2.11661		Ceramide-1-phosphate(d18:1/16:0)	16.1709	1.33514	16.282	1.82127		Ceramide-1-phosphate(d18:1/16:0)	30.4741	4.89227	28.5416	4.38317
Ceramide-1-phosphate(d18:1/18:0)	2.31033	0.286261	2.526	0.393613		Ceramide-1-phosphate(d18:1/18:0)	8.70607	0.700655	9.9544	1.02728		Ceramide-1-phosphate(d18:1/18:0)	5.52069	0.785704	5.12427	0.699576
Ceramide-1-phosphate(d18:1/18:1)	6.41387	0.614702	6.24327	0.60774		Ceramide-1-phosphate(d18:1/18:1)	6.35507	0.490723	6.32947	0.694368		Ceramide-1-phosphate(d18:1/18:1)	7.41823	1.23662	6.97567	1.10946
Ceramide-1-phosphate(d18:1/20:0)	1.10047	0.158109	1.09767	0.153463		Ceramide-1-phosphate(d18:1/20:0)	1.30287	0.125606	1.47987	0.116928		Ceramide-1-phosphate(d18:1/20:0)	1.03069	0.124495	1.07633	0.268165
Ceramide-1-phosphate(d18:1/22:0)	14.9574	1.15245	14.8459	1.69346		Ceramide-1-phosphate(d18:1/22:0)	8.03947	0.45786	8.82007	0.685202		Ceramide-1-phosphate(d18:1/22:0)	8.02146	0.951553	9.12221	2.63053
Ceramide-1-phosphate(d18:1/24:0)	19.1129	1.43884	18.2202	2.09682		Ceramide-1-phosphate(d18:1/24:0)	9.66847	0.606986	10.1953	0.998476		Ceramide-1-phosphate(d18:1/24:0)	8.97108	1.45816	9.4806	1.48478
Ceramide-1-phosphate(d18:1/26:0)	5.0432	1.29263	5.9788	0.955293		Ceramide-1-phosphate(d18:1/26:0)	0.592133	0.0511411	0.753733	0.113726		Ceramide-1-phosphate(d18:1/26:0)	0.473308	0.162087	0.6298	0.160062
Ceramide-1-phosphate(d18:1/28:0)	0.18098	0.050644	0.237793	0.0463784		Ceramide-1-phosphate(d18:1/28:0)	0.00846667	0.00431404	0.01032	0.00356314		Ceramide-1-phosphate(d18:1/28:0)	0.00657692	0.00464097	0.0142267	0.00535663
Dihydroceramide-1-Phosphate(d18:0/16:0)	4.01651	0.750288	2.92068	0.546665		Dihydroceramide-1-Phosphate(d18:0/16:0)	0.38182	0.0468242	0.470593	0.111146		Dihydroceramide-1-Phosphate(d18:0/16:0)	2.40048	0.603034	2.43589	1.09225
Dihydroceramide-1-Phosphate(d18:0/18:0)	0.165807	0.0330396	0.166407	0.0344947		Dihydroceramide-1-Phosphate(d18:0/18:0)	0.2732	0.0425849	0.467807	0.069189		Dihydroceramide-1-Phosphate(d18:0/18:0)	0.166469	0.0394159	0.17102	0.049334
Dihydroceramide-1-Phosphate(d18:0/18:1)	0.575	0.150138	0.82074	0.313962		Dihydroceramide-1-Phosphate(d18:0/18:1)	15.9709	2.50359	21.3773	5.95695		Dihydroceramide-1-Phosphate(d18:0/18:1)	5.9797	1.28433	5.09031	1.71783
Dihydroceramide-1-Phosphate(d18:0/20:0)	0.56874	0.134598	0.388567	0.062624		Dihydroceramide-1-Phosphate(d18:0/20:0)	0.819927	0.147612	1.27635	0.277401		Dihydroceramide-1-Phosphate(d18:0/20:0)	0.2484	0.0449032	0.2792	0.0839463
Sphinganine-1-phosphate(d18:0)	NA	0	NA	0		Sphinganine-1-phosphate(d18:0)	NA	0	NA	0		Sphinganine-1-phosphate(d18:0)	NA	0	NA	0
Sphingosine-1-phosphate(d18:1)	0.0675333	0.0149051	0.0579333	0.0161453		Sphingosine-1-phosphate(d18:1)	0.0126643	0.00663661	0.0102867	0.00386705		Sphingosine-1-phosphate(d18:1)	0.0132846	0.00584606	0.0149071	0.00759491
